# Supplementary material for: Role of GABAA receptor depolarization-mediated VGCC activation in sevoflurane-induced cognitive impairment in neonatal mice
Source: Front Cell Neurosci. 2022 Sep 13;16:964227. doi: 10.3389/fncel.2022.964227 (PMC9514857; doi:10.3389/fncel.2022.964227)
Supplement: Supplementary file 1 [file Table_1.XLSX]

## Sheet: Sheet1
control
Y maze					New Object Recognition Test			Barnes Maze Test
Distance in target	1498.9	Time in target zone(s)	170.28		Recognitive ratio	0.714286		train	day1(s)	150	150	147.42	150	150	150	150	150
zone(cm)	1622.84		144.72			0.681818			day2	150	150	150	150	150	138.08	150	150
	1443.78		168.96			0.733333			day3	150	100.78	98.62	150	108.56	57.66	150	150
	1446.07		205.4			0.666667			day4	102.44	150	103.64	53.18	49.02	96.28	84.6	87.66
	910.11		167.88			0.714286
	1091.1		190.04			0.714286		one day after training	120	150	110	79.32	53.88	112.52	44.2	32.92
						0.714286		eight day after training	130.2	150	110	93.88	89.26	120	112.3	100.46
						0.7
sevoflurane
Y maze					New Object Recognition Test			Barnes Maze Test
Distance in target	918.86	Time in target zone(s)	103.76		Recognitive ratio	0.5625		train	day1(s)	150	150	150	128.2	150	150	150	150
zone(cm)	1163.78		110.28			0.545455			day2	150	150	100.78	150	150	126.18	150	150
	593.33		80.08			0.56			day3	104.78	150	150	150	150	92.8	150	120.08
	492.11		92.16			0.3			day4	150	150	128.78	129.12	88.26	117.06	96.5	150
	496.93		95.74			0.4
	551.43		82.18			0.454545		one day after training	150	150	150	89.24	13.88	150	150	150
						0.378947		eight day after training	150	150	150	94.36	143.88	150	150	150
						0.5
sevo+bicuculline
Y maze					New Object Recognition Test			Barnes Maze Test
Distance in target	1396.51	Time in target zone(s)	146.24		Recognitive ratio	0.666667		train	day1(s)	150	150	150	112	150	150	150	150
zone(cm)	944.66		178.8			0.675676			day2	150	150	150	97.88	150	117.4	150	150
	1086.11		153.04			0.636364			day3	120.66	150	150	50	117.56	150	150	150
	1181.5		159.8			0.75			day4	91.78	115.34	98.96	87.54	87.68	103.2	115.12	150
	1232.05		155.44			0.723529
	795.92		156.04			0.666667		one day after training	35	120	29.8	85.64	90.12	102.38	18.76	103.46
	1073.45		132.36			0.8125		eight day after training	120	135	91.42	150	102.8	150	108.76	107.6
						0.692308
sevo+nifedipine
Y maze					New Object Recognition Test
Distance in target	949.72	Time in target zone(s)	116.4		Recognitive ratio	0.818182		train	day1(s)	150	150	150	150	150	124.2	150	150	150	150	150	150
zone(cm)	1266.46		159.76			0.5			day2	150	150	131.16	150	87.5	150	150	117.4	150	150	150	150
	1100.86		106.36			0.666667			day3	150	102.42	150	115.4	150	150	150	150	134.54	150	112.18	110.3
	999.16		124.16			0.692308			day4	150	150	125.5	85.76	150	117.48	134.8	83.565	112.46	81.64	108.92	99.26
	1150.72		161.64			0.590909
	1087.18		155.24			0.6		one day after training	150	83.72	122.12	57	18	89.48	90.88	32	50.08	90.16	91.16	150
						0.653846		eight day after training	150	81.24	130.4	110.08	118	94.24	90.36	150	150	84.42	121.16	150
						0.727273
						0.75
						0.625
						0.590909
						0.5
