# Supplementary material for: Role of GABAA receptor depolarization-mediated VGCC activation in sevoflurane-induced cognitive impairment in neonatal mice
Source: Front Cell Neurosci. 2022 Sep 13;16:964227. doi: 10.3389/fncel.2022.964227 (PMC9514857; doi:10.3389/fncel.2022.964227)
Supplement: Supplementary file 2 [file Table_2.XLSX]

## Sheet: Sheet1
	sample name	actin	GABRB3	Delta Ct2	Delta Ct1	DDCt	2^-DDCt		sample name	actin	CAV2.1	Delta Ct2	Delta Ct1	DDCt	2^-DDCt
	blank	16.9905	22.5842	5.59366	5.66452	-0.0708542	1.05034		blank	16.9905	22.6451	5.65454	5.95119	-0.296653	1.22829
hippocampus	blank	16.9474	22.5842	5.63677	5.66452	-0.0277481	1.01942		blank	16.9474	22.9251	5.97766	5.95119	0.026467	0.981822
	blank	16.8211	22.5842	5.76312	5.66452	0.0986023	0.933937		blank	16.8211	23.0424	6.22138	5.95119	0.270186	0.829213
		16.9197	22.5842	5.66452	5.66452	0	1			16.9197	22.8709	5.95119	5.95119	0	1
	sevo	16.9905	22.2154	5.2249	5.66452	-0.439619	1.35625		sevo	16.9905	21.9938	5.00329	5.95119	-0.9479	1.92906
	sevo	16.9474	22.0022	5.05475	5.66452	-0.609764	1.52601		sevo	16.9474	22.1856	5.23824	5.95119	-0.712955	1.63916
	sevo	16.8211	22.1134	5.29229	5.66452	-0.372227	1.29435		sevo	16.8211	22.1193	5.2982	5.95119	-0.652988	1.57242
		16.9197	22.1103	5.19065	5.66452	-0.47387	1.38883			16.9197	22.0996	5.17991	5.95119	-0.771281	1.70678
	bicu	15.239	20.5284	5.2894	5.66452	-0.375113	1.29694		nife	15.8485	22.0408	6.19232	5.95119	0.241131	0.846082
	bicu	14.9245	20.5524	5.62781	5.66452	-0.0367107	1.02577		nife	15.7202	22.2783	6.55814	5.95119	0.60695	0.656583
	bicu	15.1092	20.7639	5.65472	5.66452	-0.00980282	1.00682		nife	15.7585	22.1489	6.39042	5.95119	0.439225	0.737531
		15.0909	20.6149	5.52398	5.66452	-0.140542	1.10232			15.7757	22.156	6.38029	5.95119	0.429102	0.742724
ca2+
hippocampus	control	sevo	sevo+Bicuculline	sevo+nifedipine
	0.288432	2.34583	0.462467	0.334172
	0.346292	1.93783	0.681793	0.247093
ht22	control	sevo	sevo+siGabrb3	sevo+sicav1.2
	0.102416	3.34583	1.64642	1.20547
	0.153739	4.13783	1.57391	1.49375
HT22QPCR	sample name	actin	Gabrb3	Delta Ct2	Delta Ct1	DDCt	2^-DDCt
	control	15.6258	22.5592	6.93342	7.20688	-0.273454	1.2087
	control	15.1118	22.5921	7.48033	7.20688	0.273454	0.827336
		15.3688	22.5757	7.20688	7.20688	-2.13163e-14	1
	sevo	15.3542	20.8287	5.47446	7.20688	-1.73242	3.32284
	sevo	15.3542	20.5567	5.20247	7.20688	-2.00441	4.01225
		15.3542	20.6927	5.33846	7.20688	-1.86841	3.65131
	sevo+siGabrb3	15.6258	23.1542	7.52844	7.20688	0.321566	0.800201
	sevo+siGabrb3	15.1118	23.1759	8.06416	7.20688	0.85728	0.551992
		15.3688	23.1651	7.7963	7.20688	0.589423	0.664609
	sample name	actin	cav1.2	Delta Ct2	Delta Ct1	DDCt	2^-DDCt
	control	13.0193	18.3368	5.3175	5.35135	-0.0338469	1.02374
	control	13.0193	18.4045	5.38519	5.35135	0.0338469	0.976812
		13.0193	18.3707	5.35135	5.35135	0	1
	sevo	13.0193	17.5929	4.57355	5.35135	-0.777791	1.7145
	sevo	13.0193	17.064	4.0447	5.35135	-1.30665	2.47366
		13.0193	17.3284	4.30913	5.35135	-1.04222	2.05939
	sevo+sicav1.2	13.0193	18.3169	5.2976	5.35135	-0.0537443	1.03796
	sevo+sicav1.3	13.0193	18.1266	5.10732	5.35135	-0.244025	1.18429
		13.0193	18.2218	5.20246	5.35135	-0.148885	1.10871
