# Supplementary material for: Role of GABAA receptor depolarization-mediated VGCC activation in sevoflurane-induced cognitive impairment in neonatal mice
Source: Front Cell Neurosci. 2022 Sep 13;16:964227. doi: 10.3389/fncel.2022.964227 (PMC9514857; doi:10.3389/fncel.2022.964227)
Supplement: Supplementary file 3 [file Table_3.XLSX]

## Sheet: Sheet1
ELISA
hippocampus
IL-1β	con-1	con-2	con-3	sevo-1	sevo-2	sevo-3	sevo+bicu-1	sevo+bicu-2	sevo+bicu-3	sevo+nifedipine-1	sevo+nife-2	sevo+nife-3
	0.244	0.416	0.474	0.807	1.299	1.383	0.387	0.355	0.392	0.387	0.307	0.43
	0.267	0.398	0.386	0.986	1.075	1.106	0.398	0.361	0.362	0.386	0.334	0.394
x	0.2555	0.407	0.43	0.8965	1.187	1.2445	0.3925	0.358	0.377	0.3865	0.3205	0.412
y	103.049	184.143	196.454	446.158	601.653	632.432	176.381	157.915	168.085	173.17	137.842	186.819
n	5.84905	6.63769	6.93282	6.34255	7.51341	8.30688	9.55031	7.02475	9.56967	6.40061	10.2325	9.52612
	17.6182	27.742	28.3368	70.3435	80.0773	76.1334	18.4687	22.4798	17.5643	27.0552	13.471	19.6113
IL-6	con-1	con-2	con-3	sevo-1	sevo-2	sevo-3	sevo+bicu-1	sevo+bicu-2	sevo+bicu-3	sevo+nifedipine-1	sevo+nife-2	sevo+nife-3
	0.235	0.246	0.265	1.247	1.528	0.976	0.321	0.26	0.294	0.298	0.25	0.28
	0.354	0.313	0.247	1.522	1.396	1.226	0.297	0.227	0.226	0.31	0.259	0.282
x	0.2945	0.2795	0.256	1.3845	1.462	1.101	0.309	0.2435	0.26	0.304	0.2545	0.281
y	123.925	115.896	103.317	707.369	748.853	555.62	131.686	96.6262	105.458	129.01	102.514	116.699
n	5.84905	6.63769	6.93282	6.34255	7.51341	8.30688	9.55031	7.02475	9.56967	6.40061	10.2325	9.52612
	21.1872	17.4603	14.9026	111.528	99.6688	66.8867	13.7887	13.7551	11.0201	20.1559	10.0185	12.2504
	sample name	actin	il-1β	ddct2	ddct1	ddct	2^-ddct
	blank	17.1527	31.7034	14.5507	14.681	-0.130322	1.09454
	blank	17.0139	31.8252	14.8113	14.681	0.130322	0.913628
		17.0833	31.7643	14.681	14.681	0	1
	sevo	16.4531	28.3186	11.8655	14.681	-2.81546	7.03943
	sevo	16.8994	28.5715	11.6721	14.681	-3.0089	8.04948
		16.6762	28.445	11.7688	14.681	-2.91218	7.52753
	sevo+bicu	15.5428	29.7654	14.2226	14.681	-0.458395	1.37401
	sevo+bicu	15.6629	30.083	14.4201	14.681	-0.260904	1.19823
		15.6028	29.9242	14.3214	14.681	-0.35965	1.28311
	sevo+nife	16.1312	30.3892	14.258	14.681	-0.42296	1.34068
	sevo+nife	16.3598	30.7731	14.4133	14.681	-0.26766	1.20385
		16.2455	30.5812	14.3357	14.681	-0.34531	1.27042
	sample name	actin	il-6	ddct2	ddct1	ddct	2^-ddct
	blank	17.1527	30.1476	12.9949	13.0812	-0.0862379	1.0616
	blank	17.0139	30.1813	13.1674	13.0812	0.0862379	0.941976
		17.0833	30.1645	13.0812	13.0812	0	1
	sevo	16.8994	28.9551	12.0557	13.0812	-1.02546	2.03561
	sevo	16.6531	28.5057	11.8527	13.0812	-1.22851	2.34325
		16.7762	28.7304	11.9542	13.0812	-1.12698	2.18402
	sevo+bicu	15.5428	29.0255	13.4827	13.0812	0.401575	0.757031
	sevo+bicu	15.6629	28.5255	12.8627	13.0812	-0.218503	1.16353
		15.6028	28.7755	13.1727	13.0812	0.091536	0.938523
	sevo+nife	16.1312	29.7008	13.5696	13.0812	0.488446	0.712793
	sevo+nife	16.3598	29.4217	13.0619	13.0812	-0.0192823	1.01346
		16.2455	29.5612	13.3157	13.0812	0.234582	0.849931
HT22	con-1	sevo-1	sevo+bicu-1	sevo+nife-1
IL-1β	0.314	0.536	0.206	0.283					sample name	actin	IL-1β	ddct2	ddct1	ddct	2^-ddct
	134.363	253.193	76.5536	117.769					blank	15.3414	33.4828	18.1414	17.7742	0.36716	0.775307
	1.9775	1.465	1.4875	1.47					blank	15.1084	32.5155	17.4071	17.7742	-0.36716	1.28981
	67.9458	172.828	51.4646	80.1152						15.2249	32.9991	17.7742	17.7742	-5.32907e-14	1
	con-2	sevo-2	sevo+bicu-2	sevo+nife-2					sevo	21.4364	34.3918	12.9554	17.7742	-4.81885	28.224
	0.293	0.525	0.244	0.239					sevo	21.0246	33.8333	12.8086	17.7742	-4.96558	31.2455
	123.122	247.305	96.8939	94.2175						21.2305	34.1125	12.882	17.7742	-4.89221	29.6963
	1.9775	1.465	1.4875	1.47					sevo+siGabrb3	15.6766	32.5671	16.8905	17.7742	-0.883726	1.84513
	62.2615	168.809	65.1387	64.0936					sevo+siGabrb3	15.6212	32.903	17.2817	17.7742	-0.492482	1.40686
										15.6489	32.735	17.0861	17.7742	-0.688104	1.61116
	con-1	sevo-1	sevo+bicu-1	sevo+nifedipine-1					s+sicav1.2	15.8921	31.9652	16.0731	17.7742	-1.70112	3.25153
IL-6	0.14	0.346	0.11	0.11					s+sicav1.2	15.9576	31.5542	15.5965	17.7742	-2.1777	4.52431
	41.2258	151.491	25.1677	25.1677						15.9249	31.7597	15.8348	17.7742	-1.93941	3.83548
	1.9775	1.465	1.4875	1.47
	20.8474	103.407	16.9195	17.1209
	con-2	sevo-2	sevo+bicu-2	sevo+nife-2
	0.11	0.355	0.148	0.118					sample name	actin	IL-6	ddct2	ddct1	ddct	2^-ddct
	25.1677	156.309	45.508	29.4499					blank	15.3414	27.0599	11.7185	11.7617	-0.0432005	1.0304
	1.9775	1.465	1.4875	1.47					blank	15.1084	26.9133	11.8049	11.7617	0.0432005	0.9705
	12.727	106.695	30.5936	20.0339						15.2249	26.9866	11.7617	11.7617	4.9738e-14	1
									sevo	21.4364	31.0584	9.62197	11.7617	-2.1397	4.40671
									sevo	21.0246	31.1731	10.1485	11.7617	-1.61317	3.05923
										21.2305	31.1158	9.88524	11.7617	-1.87643	3.67166
									sevo+siGabrb3	15.6766	27.0009	11.3244	11.7617	-0.437315	1.35408
									sevo+siGabrb3	15.6212	27.2056	11.5844	11.7617	-0.177285	1.13075
										15.6489	27.1033	11.4544	11.7617	-0.3073	1.23739
									s+sicav1.2	15.8921	26.9656	11.0735	11.7617	-0.688206	1.61128
									s+sicav1.2	15.9576	26.9381	10.9805	11.7617	-0.781196	1.71855
										15.9249	26.9519	11.027	11.7617	-0.734701	1.66405
