# Supplementary material for: Role of GABAA receptor depolarization-mediated VGCC activation in sevoflurane-induced cognitive impairment in neonatal mice
Source: Front Cell Neurosci. 2022 Sep 13;16:964227. doi: 10.3389/fncel.2022.964227 (PMC9514857; doi:10.3389/fncel.2022.964227)
Supplement: Supplementary file 4 [file Table_4.XLSX]

## Sheet: Sheet1
hippocampus
Apoptosis %	con	sevo	sevo+bicu	sevo+nifedipine
	2	34.7	5.4	3.5
	2.5	38.1	8.9	5.8
	2.3	40.3	6.7	8.2
KI67 positive rates	con	sevo	sevo+bicu	sevo+nifedipine
	31.3	3.5	15.4	23.6
	36.1	7	20.5	25.2
	28.7	8.1	22.4	18.7
HT22	con	sevo	sevo+siGabrb3	sevo+sicav1.2
Apoptosis %	1.1	27.5	9.3	9.5
	1.7	30.4	10.1	10.7
	1.4	33.2	12.6	12.9
HT22	con	sevo	sevo+siGabrb3	sevo+sicav1.2
KI67 positive rates	93.4	20.4	78.4	81.1
	94.6	18.9	77.9	78.8
	91.7	22.3	82.5	77.2
