# Supplementary material for: Role of GABAA receptor depolarization-mediated VGCC activation in sevoflurane-induced cognitive impairment in neonatal mice
Source: Front Cell Neurosci. 2022 Sep 13;16:964227. doi: 10.3389/fncel.2022.964227 (PMC9514857; doi:10.3389/fncel.2022.964227)
Supplement: Supplementary file 5 [file Table_5.XLSX]

## Sheet: Sheet1
Dendritic spine density
(per 10μm)	con	sevo	sevo+bicu	sevo+nifedipine
	14.61	10.3	9.68	12.93
	12.2433	5.03	12.9167	13.0433
	11.6867	8.52667	10.49	11.0367
	12.5067	5.53333	11.03	9.55667
total dendritic length	con	sevo	sevo+bicu	sevo+nifedipine
μm	1819.7	1756.8	1781.6	1864.3
	1945.2	1984.4	1976	1794.7
	1990.6	1927.1	1910.7	2016.1
